# Supplementary material for: Laser-Induced Breakdown Spectroscopy vs. Fluorescence Spectroscopy for Olive Oil Authentication
Source: Foods. 2025 Mar 19;14(6):1045. doi: 10.3390/foods14061045 (PMC11942084; doi:10.3390/foods14061045)
Supplement: Supplementary file 1 [file foods-14-01045-s001.zip]

Archive with 1 entries (1 files):
- foods-3498948-supplementary.pdf
